# Supplementary material for: Single-cell transcriptome analysis of tumor and stromal compartments of pancreatic ductal adenocarcinoma primary tumors and metastatic lesions
Source: Genome Med. 2020 Sep 29;12:80. doi: 10.1186/s13073-020-00776-9 (PMC7523332; doi:10.1186/s13073-020-00776-9)
Supplement: Supplementary file 2 — Additional file 2. This file contains Supplementary Table S2 which lists the top 20 signature genes for each cell type identified from scRNA-seq. [file 13073_2020_776_MOESM2_ESM.xlsx]

## Sheet: Table S2
Table S: Top 20 signature genes for each cell type identified from scRNA-seq
CAF	CAF0	CAF1	DC	ETC	EMT	Endo	TAM	TIL
COL6A2	COL11A1	C7	FCER1A	TMC5	SRPX	PLVAP	OLR1	CD2
AEBP1	SDC1	COLEC11	CD1C	SMIM22	HMGA2	RAMP2	FCGR3A	CD3D
THY1	GJB2	RARRES1	CD1E	EPCAM	ANGPTL4	VWF	MS4A7	CD3E
FBLN1	C1QTNF3	TGM2	CD1A	CTSE	SERPINE2	ECSCR	CYBB	PTPRCAP
COL5A1	MFAP5	F2R	SLC18A2	LIPH	DCBLD2	CALCRL	LST1	LCK
EMILIN1	COL12A1	ENG	CLEC10A	MAL2	SERPINE1	CLEC14A	C1orf162	CD3G
BGN	GREM1	GPC3	CD207	CAPN8	RP11-417E7.1	ELTD1	AIF1	ICOS
ASPN	FNDC1	LXN	CLEC4F	CYP3A5	NT5E	CDH5	SPI1	SH2D1A
MEG3	IGFL2	ABCA8	IL22RA2	AGR3	PLEKHG2	TIE1	MS4A6A	TIGIT
CDH11	LRRC15	TSHZ2	MIR142	VSIG2	SNAI2	RAMP3	MS4A4A	CD27
TIMP3	GJA1	SFRP4	HLA-DQB2	SLC44A4	TIMM50	PCDH17	SLC11A1	PYHIN1
PCOLCE	C5orf46	SOD3	IRF4	CLDN18	IGFBP6	CLDN5	CLEC7A	SPOCK2
MFAP4	RUNX2	FBLN5	CD1B	CXADR	EID2B	CD34	C5AR1	CD247
COL10A1	INHBA	INMT	S100B	RAB25	MT1M	FAM167B	FCGR2A	TRAT1
CTSK	COL10A1	HSD11B1	CD37	CDH1	NPW	EMCN	CD53	P2RY10
PDGFRB	ARL4C	PTGDS	PLD4	ERBB3	KRT14	AC011526.1	FCER1G	CXCR6
COX7A1	MMP11	FRZB	RGS1	LGALS4	RASSF8-AS1	MMRN2	SLC16A10	SIRPG
ISLR	THBS2	MFAP4	CSF2RA	LSR	SYT12	CXorf36	TREM2	CD7
COL5A2	MXRA5	ALDH1A1	CST7	S100A14	MT1A	IL3RA	MSR1	CD96
CLEC11A	TMEM158	RBP1	CORO1A	LAD1	PAEP	CYYR1	BCL2A1	RHOH
COL6A3	ITGA11	ADH1B	HLA-DOB	LINC01133	NFE4	MYCT1	IFI30	IL2RB
FSTL1	COL5A1	NFIA	P2RY14	ELF3	L1CAM	KDR	LAPTM5	RGL4
SPARCL1	ADAM12	COL14A1	GPR183	TSPAN1	MGC4294	FLT1	FPR3	FOXP3
C1S	PLAU	HSPB6	SPI1	TMPRSS4	AC005789.11	ROBO4	C1QC	SIT1
SFRP2	RP11-417E7.2	FXYD1	CD52	AGR2	COL13A1	GPR116	CD14	ITK
SFRP4	MFAP2	EPHA3	CYTIP	CLDN7	APCDD1L	S1PR1	LY86	PDCD1
CCDC80	BCAT1	CYGB	HCLS1	ARL14	MFI2	TM4SF18	ALOX5AP	CD28
COL4A2	F13A1	CST2	HPGDS	KRTCAP3	CYP27C1	BCL6B	LCP1	PTPN7
ANTXR1	IGF2	LTBP4	LAPTM5	SDCBP2	TMEM158	F2RL3	CD163	ZAP70
MXRA8	COL5A2	SEPP1	CD83	TMC4	COL7A1	RASIP1	CD37	PTPRC
THBS2	PRSS23	CD302	GMFG	MYH14	ITGA10	DLL4	TYROBP	CD5
C1R	PPAPDC1A	ABCA6	HLA-DQA1	CCDC64B	ITGA5	KANK3	MNDA	GPR171
TCF4	MMP14	CPED1	CCL22	PLA2G10	PLCXD3	SOX18	RNASE6	CD6
PRELP	COL8A1	TMEM100	STX11	TESC	CAPRIN2	GPR4	LILRB4	CD52
FBN1	RP11-400N13.3	MOXD1	MCOLN2	AMN	FSTL3	SOX17	CD86	CYTIP
SULF1	SCUBE3	CTSC	LSP1	SFTA2	KLHL4	SHANK3	PLEK	TBC1D10C
FBLN2	POSTN	A2M	AMICA1	C1orf106	LOX	PCDH12	EVI2B	GZMM
MMP2	CDH11	GPBAR1	CD48	TSPAN8	NTSR1	AFAP1L1	FYB	CORO1A
PRRX1	KLF6	CYP1B1	LAT2	MSLN	PAK4	ARHGEF15	C1QA	JAKMIP1
FAP	GALNT1	KCNMB1	CLEC4A	OCLN	TGM2	FLT4	ITGB2	AC002331.1
DCN	SLC16A3	SCN7A	CLECL1	SYT8	PLAT	NOTCH4	LAIR1	CTLA4
COL11A1	LOXL2	APOD	RUNX3	PKP3	KRT81	NOVA2	HCST	RUNX3
APOD	HTRA1	GSTM5	PTPN7	GPX2	CHST3	HECW2	PILRA	ACAP1
GGT5	DSG2	C16orf89	LCP1	EDN1	PDLIM4	ESAM	CSF1R	SH2D2A
HTRA3	DPYSL3	ABI3BP	TYROBP	ANXA10	RFX8	ERG	RP11-290F20.3	GZMA
IGFBP5	ACKR3	OGN	ALOX5AP	PLS1	LYPD3	CD93	S100A9	CD48
SPON2	SULF1	SLC29A1	RNASE6	CEACAM6	CAV1	SHE	VSIG4	ZBTB32
COL4A1	SUGCT	ITM2A	FCER1G	FXYD3	TNC	TSPAN7	HLA-DQA1	S1PR4
FRZB	SCT	HAND2-AS1	FCGR2B	PRSS8	PAF1	GABRD	SLCO2B1	CXCR3
FGF7	EPYC	METTL7A	LST1	EPS8L3	DKK3	CCM2L	HLA-DQA2	CXCR4
