# Supplementary material for: Single-cell transcriptome analysis of tumor and stromal compartments of pancreatic ductal adenocarcinoma primary tumors and metastatic lesions
Source: Genome Med. 2020 Sep 29;12:80. doi: 10.1186/s13073-020-00776-9 (PMC7523332; doi:10.1186/s13073-020-00776-9)
Supplement: Supplementary file 3 — Additional file 3. This file contains Supplementary Table S3 which lists the unique signature genes that define the CAF and EMT cell populations. [file 13073_2020_776_MOESM3_ESM.xlsx]

## Sheet: Table S3
Table S3: Unique signature genes that define the CAF and EMT cell populations
EMT cells	CAF cells
ABL2	A1BG
ACOT7	A2M
ANGPTL4	ACTA2
ANKRD28	AEBP1
ARHGAP29	ANKH
ATP5EP2	ANTXR1
BCAM	APOD
BHLHE40	ARID5B
BMP1	ASPN
C16orf45	BASP1
CAPRIN2	BGN
CAV1	BICC1
CCND3	C11orf96
CD58	C1QTNF3
COL13A1	C7
COL7A1	CD248
CPNE1	CDH11
CTSA	CFH
DEGS1	CLEC11A
EHD2	CMTM3
EID2	CNN3
EID2B	COL10A1
EMP1	COL11A1
EMP3	COL12A1
EREG	COL14A1
ERGIC1	COL15A1
FAH	COL16A1
FAM129B	COL18A1
FAM20C	COL3A1
FSCN1	COL4A1
FSTL3	COL4A2
GALNT10	COL5A1
GFPT2	COL6A2
GOLT1B	COL8A1
GPC1	COLEC11
HEG1	COMP
HNRNPL	COX7A1
ID1	CPE
IFITM1	CPQ
IGFBP6	CRISPLD2
IKBIP	CRYAB
ITGA10	CTSK
ITGA5	CXCL14
KCNN4	CYGB
KLC1	CYP1B1
KLF10	DAB2
KRT14	DCN
L1CAM	DDR2
LAMB1	DLC1
LARP6	DPT
LEPRE1	DPYSL3
MAGED1	ECM2
MAGED2	EDIL3
MAP4K4	EDNRA
MED29	EFEMP1
MIAT	EID1
MIR4435-1HG	ELN
MRPS12	EMILIN1
MSN	ENG
MT1A	EPB41L2
MT1E	FAM198B
MT1M	FAP
MT1X	FBLN1
MYC	FBLN2
NFKBIB	FBLN5
NPW	FBN1
NRP1	FGF7
NT5E	FGFR1
P4HA2	FIBIN
PAF1	FILIP1L
PAK4	FMOD
PCSK1N	FNDC1
PDLIM4	FRMD6
PDLIM7	FRZB
PIGT	FSTL1
PLEKHG2	FXYD6
PLIN3	GADD45B
PLOD1	GAS6
PLOD2	GGT5
PMM1	GJA1
PNMA1	GLT8D2
PPFIBP1	GNG11
PRAF2	GPNMB
PRKCSH	GREM1
PRNP	HCFC1R1
PSMD8	HOPX
RASSF8	HOXB2
RASSF8-AS1	HSPB6
RECQL	HTRA3
RND3	ID3
RP11-417E7.1	IGFL2
RP6-99M1.2	IL1R1
RRAD	INHBA
SAMD4B	ISLR
SERPINE1	KLF9
SERPINE2	LAMA4
SIK1	LAMB2
SIRT2	LHFP
SLC20A1	LMCD1
SLC25A37	LRP1
SLC38A5	LRRC32
SNAI2	LTBP1
SPRY4	LTBP4
STEAP3	LUM
SULF2	MAP1A
SUPT5H	MAP1B
SYT12	MATN3
TGFB1	MFAP2
TGFBI	MFAP4
TGM2	MFAP5
TIMM50	MMP11
TMEM158	MMP2
TNNT1	MOXD1
TPBG	MSRB3
TPST1	MT-ND3
TXNDC15	MTRNR2L12
UBA1	MTRNR2L2
WDR54	MTRNR2L8
YIF1B	MXRA7
ZNF90	MYLK
	NBL1
	NDN
	NEXN
	NOX4
	NR2F2
	NREP
	NTM
	NUPR1
	OLFML2B
	OLFML3
	PALLD
	PAM
	PARVA
	PCOLCE
	PDGFC
	PDGFRB
	PDGFRL
	PDLIM2
	PDLIM3
	PDPN
	PKIG
	PLAC9
	PLD3
	PLXDC2
	PODN
	PODNL1
	POSTN
	PPIC
	PPP1R14A
	PRELP
	PRKCDBP
	PRR24
	PRRX1
	PTK7
	PTMS
	RAB31
	RARRES2
	RBMS3
	RCN3
	RGS16
	RP11-572C15.6
	RUNX1T1
	SCPEP1
	SDC2
	SELM
	SEPT11
	SEPT4
	SERPING1
	SFRP2
	SFRP4
	SGCE
	SGIP1
	SH3BGRL
	SOD3
	SPARCL1
	SPOCK1
	SPON2
	SSPN
	SULF1
	SYNPO2
	TCF4
	THY1
	TIMP2
	TIMP3
	TMEM119
	TMEM204
	TMEM98
	TNFAIP6
	TPM2
	TSC22D3
	UBE2E2
	WBP5
	ZEB1
